# Supplementary material for: Identifying Associations between DCE-MRI Radiomic Features and Expression Heterogeneity of Hallmark Pathways in Breast Cancer: A Multi-Center Radiogenomic Study
Source: Genes (Basel). 2022 Dec 22;14(1):28. doi: 10.3390/genes14010028 (PMC9858814; doi:10.3390/genes14010028)
Supplement: Supplementary file 1 [file genes-14-00028-s001.zip]

Archive with 1 entries (1 files):
- genes-2043776-supplementary.pdf
